# Supplementary material for: pH-Responsive, Thermo-Resistant Poly(Acrylic Acid)-g-Poly(boc-L-Lysine) Hydrogel with Shear-Induced Injectability
Source: Gels. 2022 Dec 12;8(12):817. doi: 10.3390/gels8120817 (PMC9778197; doi:10.3390/gels8120817)
Supplement: Supplementary file 1 [file gels-08-00817-s001.zip]

Archive with 1 entries (1 files):
- gels-2097815-supplementary.pdf
